# Supplementary material for: Incretin-Related Pathology and Serum Exosome Detection in Experimental Alcohol-Related Brain Damage
Source: Biomolecules. 2025 Nov 30;15(12):1670. doi: 10.3390/biom15121670 (PMC12731142; doi:10.3390/biom15121670)
Supplement: Supplementary file 1 [file biomolecules-15-01670-s001.zip]

Archive with 1 entries (1 files):
- biomolecules-3995588-supplementary.pdf
